# Supplementary material for: The observation records from whale and dolphin watching inshore of Hualien, eastern Taiwan
Source: Biodivers Data J. 2023 Sep 28;11:e109649. doi: 10.3897/BDJ.11.e109649 (PMC10556880; doi:10.3897/BDJ.11.e109649)
Supplement: Supplementary material 1 — MeasurementOrFact field items and data descriptions [file bdj-11-e109649-s001.txt]

measurementType	measurementValue
approachingTime	The format is hh:mm in 24-hour clock, and it refers to the time when the vessel first approached the cetaceans.
leavingTime	The format is hh:mm in 24-hour clock, and it refers to the time when the observation of cetaceans ended and the vessel left.
foundBy	If the cetacean sighting was made by our vessel, this field will be filled with "us". If the sighting was reported to our vessel by another boat, it will be filled with "other boat".
leaver	If our vessel chose to leave the cetaceans, this field will be filled with "us". If the cetaceans left the vessel voluntarily or dove underwater and left, it will be filled with "animal".
boatCount	This field is an integer that represents the maximum number of whale watching vessels present at the same time observing the same group of cetaceans, including our own vessel.
motherCalfPairs	If a mother-calf pair of cetaceans was observed, this field will be filled with "yes". If not, it will be filled with "no".
motherCalfPairsCount	This field is an integer that records the number of mother-calf pairs observed in the group of cetaceans.
mixedSpeciesGroups	If mixed-species groups of cetaceans were observed, this field will be filled with "yes". If not, it will be filled with "no".
mixedSpecies	This field records the scientific name of the other cetacean species observed in a single cetacean sighting event.
